# Supplementary material for: Transcriptomic Characterization of Male Formosan Pangolin (Manis pentadactyla pentadactyla) Reproductive Tract and Evaluation of Domestic Cat (Felis catus) as a Potential Model Species
Source: Animals (Basel). 2024 Sep 6;14(17):2592. doi: 10.3390/ani14172592 (PMC11394312; doi:10.3390/ani14172592)
Supplement: Supplementary file 1 [file animals-14-02592-s001.zip]

Archive with 1 entries (1 files):
- animals-3091160-supplementary.pdf
